# Supplementary material for: Cannabinoid Type 1 Receptor is Undetectable in Rodent and Primate Cerebral Neural Stem Cells but Participates in Radial Neuronal Migration
Source: Int J Mol Sci. 2020 Nov 17;21(22):8657. doi: 10.3390/ijms21228657 (PMC7696736; doi:10.3390/ijms21228657)
Supplement: Supplementary file 1 [file ijms-21-08657-s001.zip]

Archive with 2 entries (2 files):
- Morozov_Table-1.docx
- Morozov_Table-2.docx
